# Supplementary material for: Paving the way for rural revitalization: Empirical analysis of the ‘Sihao Rural Road Policy’ and transport mode choice in Inner Mongolia, China
Source: PLoS One. 2025 May 19;20(5):e0324026. doi: 10.1371/journal.pone.0324026 (PMC12087995; doi:10.1371/journal.pone.0324026)
Supplement: S4 File — (ZIP) [file pone.0324026.s004.zip]

Archive with 5 entries (4 files):
- Research data/
- Research data/.DS_Store
- __MACOSX/Research data/._.DS_Store
- Research data/data_csv.csv
- Research data/data_2025.xls
