# Supplementary material for: Paving the way for rural revitalization: Empirical analysis of the ‘Sihao Rural Road Policy’ and transport mode choice in Inner Mongolia, China
Source: PLoS One. 2025 May 19;20(5):e0324026. doi: 10.1371/journal.pone.0324026 (PMC12087995; doi:10.1371/journal.pone.0324026)
Supplement: S4 File — (ZIP) [file pone.0324026.s004.zip › Research data/data_csv.csv]

ID	Age	Agriwork_level	vallege	Education	Ethnic	Self_health	F_Size	Work_force	Agri_work_share	Incomelevel_19	Incomelevel_22	Car	motor	tractor	electric_bicycle	Average_day_times_goout	Average_week_times_goout	Average_travel_distance	Frequency_change	Distance_change	_5	_6	BK	BL	BM	_7	_8	SHRR	Frequency_change_d	Distance_change_d	BK1	BK2	BK4	TM_2019	TM	TM_2019_dummy1	TM_2019_dummy2	TM_2019_dummy3	TM_2019_dummy4	TM_2019_dummy5	TM_2019_dummy6	TM_2019_dummy7	labor	TM_diff	p_hat	TM_2	TM_2_19	TM_change_1	TM_change_2
1	65	6	1	2	1	2	3	2	.8	2	3	0	1	0	0	1	7	4	3	3	2	1、2、4	1	2	4			1	0	0	1	0	0	7	7	0	0	0	0	0	1	0	.66666669	0	.0015322508985706	0	0	0	0
2	65	5	1	2	1	2	2	2	.6	2	2	0	0	0	1	1	7	4	3	3	2	1	1			1	2016-2023	1	0	0	1	0	0	7	7	0	0	0	0	0	1	0	1	0	.0562801656417262	0	0	0	0
3	56	6	1	2	1	2	3	2	.9	2	3	0	0	0	1	1	7	3	4	3	2	1	1			1	2016-2023	1	1	0	1	0	0	7	7	0	0	0	0	0	1	0	.66666669	0	.0402188751367682	0	0	0	0
4	60	5	1	2	1	3	2	2	.8	2	3	0	0	0	1	2	10	4	3	3	1	4	4			1	2016-2023	1	0	0	0	0	1	7	7	0	0	0	0	0	1	0	1	0	.0129627257775217	0	0	0	0
5	55	6	1	2	1	3	2	2	.8	2	3	0	0	0	0	1	7	4	3	3	2	4	4			1	2016-2023	1	0	0	0	0	1	7	7	0	0	0	0	0	1	0	1	0	.0330468514322331	0	0	0	0
6	66	6	1	3	1	2	3	2	.7	1	2	0	1	0	0	1	7	5	4	3	2	1	1			1	2016-2023	1	1	0	1	0	0	5	5	0	0	0	0	1	0	0	.66666669	0	.0056573378517875	1	1	0	0
7	73	5	1	2	1	3	3	1	.5	1	2	0	0	0	1	1	7	4	3	3	3	1	1			1	2016-2023	1	0	0	1	0	0	3	3	0	0	1	0	0	0	0	.33333334	0	.1631293627855262	0	0	0	0
8	55	5	1	2	1	2	4	2	.5	1	3	0	1	0	0	2	14	4	3	3	2	4	4			1	2016-2023	1	0	0	0	0	1	4	4	0	0	0	1	0	0	0	.5	0	.0001076603973207	1	1	0	0
9	56	8	1	2	1	2	3	1	.9	1	2	0	0	0	1	1	7	4	4	3	1	1	1			1	2016-2023	1	1	0	1	0	0	3	7	0	0	1	0	0	0	0	.33333334	1	.1500315270695564	0	0	0	0
10	65	4	1	3	1	2	3	2	.85	1	2	0	0	0	1	1	7	4	4	3	2	1	1			1	2016-2023	1	1	0	1	0	0	4	7	0	0	0	1	0	0	0	.66666669	1	.1894882025199914	0	1	0	1
11	67	7	1	2	1	3	2	2	.8	9	2	0	0	1	0	1	7	4	3	3	3	1	1			1	2016-2023	1	0	0	1	0	0	7	7	0	0	0	0	0	1	0	1	0	1.31923012052e-10	0	0	0	0
12	63	6	1	2	1	2	2	2	.9	9	2	1	0	0	0	1	7	5	4	3	2	2	2			1	2016-2023	1	1	0	0	1	0	7	5	0	0	0	0	0	1	0	1	1	2.42545296351e-10	1	0	1	0
13	63	7	1	2	1	2	2	2	.7	9	2	0	0	0	1	1	7	4	4	4	3	1，2	1	2		1	2016-2023	1	1	1	1	0	0	1	3	1	0	0	0	0	0	0	1	1	.0595945923167722	0	0	0	0
14	42	7	1	2	1	2	5	2	.2	3	3	1	0	0	0	1	7	5	3	3	2	1，2，4	1	2	4	1	2016-2023	1	0	0	1	0	0	5	5	0	0	0	0	1	0	0	.40000001	0	1.16092916292e-09	1	1	0	0
15	55	6	1	2	1	2	2	2	.9	2	2	0	1	0	0	1	7	2	2	1	2	1、2	1	2		1	2016-2023	1	0	0	1	0	0	4	4	0	0	0	1	0	0	0	1	0	.000862208667465	1	1	0	0
16	66	6	1	2	1	2	2	2	1	2	2	0	0	1	0	1	7	3	4	4	1	4，5	4	5		1	2016-2023	1	1	1	0	0	1	1	7	1	0	0	0	0	0	0	1	1	2.23273177803e-10	0	0	0	0
18	44	5	1	3	1	2	4	2	.99	2	2	0	1	0	0	1	7	3	3	3	2	2，4	2	4		1	2016-2023	1	0	0	0	1	0	3	4	0	0	1	0	0	0	0	.5	1	.0028135389225659	1	0	1	0
19	70	6	1	2	1	2	1	1	.5	2	2	0	0	0	0	2	14	1	2	3	1					1	2016-2023	1	0	0	0	0	0	1	1	1	0	0	0	0	0	0	1	0	.0063967968498316	0	0	0	0
20	42	8	1	3	1	2	4	2	1	3	3	1	0	0	0	1	5	4	3	3	1	2，4	2	4		1	2016-2023	1	0	0	0	1	0	4	5	0	0	0	1	0	0	0	.5	1	4.25534107728e-09	1	1	0	0
21	35	7	1	2	1	2	4	2	1	3	3	0	0	1	0	1	7	4	3	3	3	1，2，4	1	2	4	1	2016-2023	1	0	0	1	0	0	4	7	0	0	0	1	0	0	0	.5	1	6.52988466476e-12	0	1	0	1
22	55	6	1	2	1	2	2	2	.9	2	2	0	0	0	0	1	7	4	3	3	2	1	1			1	2016-2023	1	0	0	1	0	0	7	7	0	0	0	0	0	1	0	1	0	.0602649993551167	0	0	0	0
23	51	6	1	3	1	2	3	2	.8	2	2	0	1	0	0	1	7	1	3	3	2	2，4	2	4		1	2016-2023	1	0	0	0	1	0	4	4	0	0	0	1	0	0	0	.66666669	0	.0031221295216963	1	1	0	0
24	60	6	1	2	1	2	2	2	1	2	2	0	1	0	0	1	1	4	3	3	2	1，2	1	2		1	2016-2023	1	0	0	1	0	0	4	4	0	0	0	1	0	0	0	1	0	.0095825078854535	1	1	0	0
25	65	6	1	2	1	2	2	2	1	2	2	0	1	0	0	1	1	4	3	3	2	1，2	1	2		1	2016-2023	1	0	0	1	0	0	4	4	0	0	0	1	0	0	0	1	0	.0122224682726949	1	1	0	0
26	54	7	1	3	1	2	1	1	.9	1	2	0	1	0	0	1	1	4	3	3	2	2，5	2	5		1	2016-2023	1	0	0	0	1	0	4	4	0	0	0	1	0	0	0	1	0	.0128822202949518	1	1	0	0
27	59	6	1	4	1	2	2	2	1	2	2	0	0	1	0	1	1	4	3	3	3	1	1			1	2016-2023	1	0	0	1	0	0	7	7	0	0	0	0	0	1	0	1	0	1.81944650127e-09	0	0	0	0
28	61	8	1	2	1	1	5	2	1	9	9	0	0	0	0	2	14	2	3	3	2	2、5	2	5		1	2016-2023	1	0	0	0	1	0	1	7	1	0	0	0	0	0	0	.40000001	1	9.04491890746e-10	0	0	0	0
29	59	5	1	4	1	2	2	2	.7	2	2	0	0	1	0	1	7	4	4	3	2	1，4	1	4		1	2016-2023	1	1	0	1	0	0	3	7	0	0	1	0	0	0	0	1	1	3.89602083836e-10	0	0	0	0
30	55	6	1	2	1	2	2	2	.7	2	2	0	1	0	0	1	1	4	3	3	2	2，4	2	4		1	2016-2023	1	0	0	0	1	0	4	4	0	0	0	1	0	0	0	1	0	.0077071745372623	1	1	0	0
31	70	6	1	2	1	3	2	2	.8	2	2	0	0	0	0	1	1	4	2	2	1	4	4			1	2016-2023	1	0	0	0	0	1	1	1	1	0	0	0	0	0	0	1	0	.4978276916570574	0	0	0	0
32	57	8	2	2	1	3	2	2	1	3	3	0	1	0	0	1	7	4	5	3	2	4	4			1	2016-2023	1	1	0	0	0	1	4	4	0	0	0	1	0	0	0	1	0	.0008735994999596	1	1	0	0
33	30	1	2	6	1	1	3	2	.6	3	3	1	0	0	0	2	14	4	5	5	2	2	2			1	2016-2023	1	1	1	0	1	0	4	5	0	0	0	1	0	0	0	.66666669	1	1.40497012661e-10	1	1	0	0
34	73	6	2	2	1	2	1	1	.7	2	2	0	0	0	0	2	1	4	3	3	3	1	1			1	2016-2023	1	0	0	1	0	0	3	3	0	0	1	0	0	0	0	1	0	.3539615086077083	0	0	0	0
35	54	7	2	3	1	2	1	1	1	2	2	0	1	0	1	1	1	3	3	3	2	1	1			1	2016-2023	1	0	0	1	0	0	4	4	0	0	0	1	0	0	0	1	0	.013067253257848	1	1	0	0
36	63	5	2	2	1	2	2	2	.5	2	3	0	0	1	0	2	14	5	3	3	2	1，4	1	4		1	2016-2023	1	0	0	1	0	0	8	8	0	0	0	0	0	0	1	1	0	2.98552269389e-20	1	1	0	0
37	65	6	2	2	1	2	2	2	.7	2	3	0	1	0	0	1	2	5	2	3	3	1，2，4	1	2	4	1	2016-2023	1	0	0	1	0	0	4	4	0	0	0	1	0	0	0	1	0	.0042014015139855	1	1	0	0
38	63	5	2	4	1	2	2	2	.3	3	4	0	1	0	0	1	7	4	3	3	2	2，4	2	4		1	2016-2023	1	0	0	0	1	0	4	4	0	0	0	1	0	0	0	1	0	.0010103909608968	1	1	0	0
39	73	5	2	2	1	2	2	2	.2	1	2	0	0	0	0	2	1	3	3	3	1	2、4	2	4		1	2016-2023	1	0	0	0	1	0	1	1	1	0	0	0	0	0	0	1	0	.2801819111468412	0	0	0	0
40	53	6	2	3	1	2	3	2	.7	2	3	0	1	0	0	2	14	4	3	3	2	1	1			1	2016-2023	1	0	0	1	0	0	4	4	0	0	0	1	0	0	0	.66666669	0	.0001096248050999	1	1	0	0
41	48	3	2	4	1	2	4	2	.1	3	4	1	0	0	0	1	7	3	4	2	1	1，4，5	1	4	5	1	2016-2023	1	1	0	1	0	0	5	5	0	0	0	0	1	0	0	.5	0	2.83487018878e-09	1	1	0	0
42	50	6	2	6	1	1	6	2	.5	2	2	0	1	0	0	2	14	3	3	3	2	1，2	1	2		1	2016-2023	1	0	0	1	0	0	4	4	0	0	0	1	0	0	0	.33333334	0	.0014672051264328	1	1	0	0
43	57	8	2	3	1	1	2	2	.7	2	3	0	1	1	0	2	14	3	3	3	3	1	1			1	2016-2023	1	0	0	1	0	0	3	3	0	0	1	0	0	0	0	1	0	2.11082067179e-13	0	0	0	0
44	70	6	2	2	2	4	2	2	.9	1	1	0	0	0	0	5	30	1	3	3	3	1	1			1	2016-2023	1	0	0	1	0	0	3	3	0	0	1	0	0	0	0	1	0	.0001024770908727	0	0	0	0
45	41	8	2	4	1	1	5	2	.3	3	3	1	0	0	1	2	1	1	3	3	1	1	1			1	2016-2023	1	0	0	1	0	0	5	5	0	0	0	0	1	0	0	.40000001	0	1.61250333207e-07	1	1	0	0
46	55	7	2	4	1	1	2	2	.3	2	2	0	0	1	0	2	14	1	3	3	1	1	1			1	2016-2023	1	0	0	1	0	0	3	3	0	0	1	0	0	0	0	1	0	6.26795705775e-11	0	0	0	0
47	59	6	2	4	1	3	2	2	.5	2	2	0	0	0	0	2	13	1	3	2	1	1	1			1	2016-2023	1	0	0	1	0	0	1	3	1	0	0	0	0	0	0	1	1	.0434463009436965	0	0	0	0
48	76	3	2	3	1	1	2	2	.8	2	3	0	0	0	1	2	10	3	3	3	2	2	2			1	2016-2023	1	0	0	0	1	0	2	3	0	1	0	0	0	0	0	1	1	.0162794050783282	0	0	0	0
49	55	6	2	3	1	2	2	2	.7	2	3	0	0	0	1	2	7	2	3	3	2	2，5	2	5		1	2016-2023	1	0	0	0	1	0	4	3	0	0	0	1	0	0	0	1	1	.0659312103751861	0	1	0	1
50	57	3	2	3	1	2	3	2	.7	2	2	0	0	0	0	2	14	4	3	3	3	1	1			1	2016-2023	1	0	0	1	0	0	7	3	0	0	0	0	0	1	0	.66666669	1	.018545572604317	0	0	0	0
51	61	6	2	3	1	2	2	2	1	2	3	0	0	0	0	2	5	4	3	3	2	1	1			1	2016-2023	1	0	0	1	0	0	3	3	0	0	1	0	0	0	0	1	0	.0744286622134188	0	0	0	0
52	53	8	2	3	1	2	2	2	1	2	3	0	0	0	1	1	7	3	4	3	2	1，4	1	4		1	2016-2023	1	1	0	1	0	0	3	3	0	0	1	0	0	0	0	1	0	.0506049857600101	0	0	0	0
53	59	7	2	2	1	2	3	2	1	2	3	0	0	0	1	1	7	4	3	3		2，4	2	4		1	2016-2023	1	0	0	0	1	0	4	4	0	0	0	1	0	0	0	.66666669	0	.0231351624262055	1	1	0	0
54	50	8	2	3	1	2	2	2	.8	2	2	0	0	0	1	1	7	4	2	2	1	4	4			1	2016-2023	1	0	0	0	0	1	1	8	1	0	0	0	0	0	0	1	1	5.95183287738e-09	1	0	1	0
55	58	7	2	2	1	1	2	2	.8	2	3	0	0	0	0	2	14	4	5	3	2	4	4			1	2016-2023	1	1	0	0	0	1	4	4	0	0	0	1	0	0	0	1	0	.0015733786129384	1	1	0	0
56	54	6	2	2	1	1	2	2	.8	2	3	0	0	0	1	1	7	3	5	5	2	2	2			1	2016-2023	1	1	1	0	1	0	4	4	0	0	0	1	0	0	0	1	0	.0190490701518554	1	1	0	0
57	54	5	2	3	1	1	3	2	.7	2	2	0	0	0	1	2	14	5	3	3	3	1	1			1	2016-2023	1	0	0	1	0	0	3	4	0	0	1	0	0	0	0	.66666669	1	.0085525484849436	1	0	1	0
58	56	6	2	3	1	1	2	2	.7	2	3	0	0	0	1	1	7	5	3	3	2	1	1			1	2016-2023	1	0	0	1	0	0	4	3	0	0	0	1	0	0	0	1	1	.0233610532163116	0	1	0	1
59	63	3	2	3	1	1	2	2	.6	2	3	0	0	0	1	2	14	4	3	3	2	1，4	1	4		1	2016-2023	1	0	0	1	0	0	8	4	0	0	0	0	0	0	1	1	1	.0027701802928201	1	1	0	0
60	65	6	2	4	1	2	2	2	.8	2	3	0	0	0	1	1	7	3	2	3	3	1，2，4	1	2	4	1	2016-2023	1	0	0	1	0	0	4	3	0	0	0	1	0	0	0	1	1	.091793022619888	0	1	0	1
61	48	8	2	2	1	1	2	2	.8	2	3	0	0	0	1	7	7	4	3	3	2	2，4	2	4		1	2016-2023	1	0	0	0	1	0	4	3	0	0	0	1	0	0	0	1	1	.0139113603026277	0	1	0	1
62	65	5	2	2	2	1	2	2	1	2	3	0	0	0	1	2	14	3	3	3	1	1、4	1	4		1	2016-2023	1	0	0	1	0	0	1	4	1	0	0	0	0	0	0	1	1	.0022110063823611	1	0	1	0
63	51	8	2	3	1	2	2	2	.8	2	3	0	0	0	1	1	7	3	3	3	2	1	1			1	2016-2023	1	0	0	1	0	0	4	4	0	0	0	1	0	0	0	1	0	.0506273949626964	1	1	0	0
64	51	7	2	3	1	2	2	2	.8	2	3	0	0	0	1	2	14	3	4	2	1	1，4，5	1	4	5	1	2016-2023	1	1	0	1	0	0	5	4	0	0	0	0	1	0	0	1	1	.0045438347345513	1	1	0	0
65	58	6	2	2	1	2	3	2	.8	2	2	0	0	0	1	1	7	1	3	3	2	1，2	1	2		1	2016-2023	1	0	0	1	0	0	4	3	0	0	0	1	0	0	0	.66666669	1	.1852598191897393	0	1	0	1
66	56	3	2	4	1	2	2	2	.7	2	3	0	0	0	1	1	7	1	3	3	3	1	1			1	2016-2023	1	0	0	1	0	0	3	3	0	0	1	0	0	0	0	1	0	.1230587290855541	0	0	0	0
67	56	6	2	6	1	2	2	2	.8	2	3	0	0	0	1	2	14	1	3	3	3	1	1			1	2016-2023	1	0	0	1	0	0	3	7	0	0	1	0	0	0	0	1	1	.0320837764336026	0	0	0	0
68	53	3	2	3	2	2	2	2	.8	2	3	0	0	0	1	2	14	1	3	3	1	1	1			1	2016-2023	1	0	0	1	0	0	5	5	0	0	0	0	1	0	0	1	0	.0061786372496581	1	1	0	0
69	56	6	2	3	1	3	2	2	.7	2	3	0	0	0	1	1	7	3	3	3	1	1	1			1	2016-2023	1	0	0	1	0	0	3	4	0	0	1	0	0	0	0	1	1	.0759831208124637	1	0	1	0
70	52	8	2	3	1	2	2	2	.9	2	3	0	0	0	1	2	14	1	3	2	1	1	1			1	2016-2023	1	0	0	1	0	0	1	4	1	0	0	0	0	0	0	1	1	.005951583289673	1	0	1	0
71	55	6	2	2	1	2	2	2	.9	2	3	0	0	0	1	2	14	1	3	2	3	2	2			1	2016-2023	1	0	0	0	1	0	2	4	0	1	0	0	0	0	0	1	1	.0038373196751557	1	0	1	0
72	55	8	2	3	1	2	2	2	.9	2	3	0	0	0	1	1	7	1	3	3	3	1	1			1	2016-2024	1	0	0	1	0	0	3	4	0	0	1	0	0	0	0	1	1	.0761088989358826	1	0	1	0
1	58	5	3	3	1	3	2	2	.5	3	4	1	0	0	0	3	21	3	4	4	2	2、4	2	4				0	1	1	0	1	0	5	5	0	0	0	0	1	0	0	1	0	.0369254264854536	1	1	0	0
2	62	5	3	4	1	1	2	2	.5	2	2	0	1	0	0	4	24	2	3	3	2	2	2					0	0	0	0	1	0	4	4	0	0	0	1	0	0	0	1	0	.0002014794332538	1	1	0	0
3	61	5	3	3	1	3	2	2	.5	2	2	0	0	0	0	1	7	2	3	3	2	2	2					0	0	0	0	1	0	2	2	0	1	0	0	0	0	0	1	0	5.55619823623e-08	0	0	0	0
4	62	7	3	3	1	5	2	2	.5	2	2	0	1	0	0	1	7	2	3	3	1	2	2					0	0	0	0	1	0	4	4	0	0	0	1	0	0	0	1	0	.5458621192835494	1	1	0	0
5	52	5	3	3	1	3	2	2	.6	2	2	0	1	0	0	2	14	2	3	3	1	2	2					0	0	0	0	1	0	4	4	0	0	0	1	0	0	0	1	0	.013272285933463	1	1	0	0
6	50	5	3	4	1	1	3	2	.4	2	2	0	0	0	0	3	20	2	3	3	1	2	2					0	0	0	0	1	0	3	3	0	0	1	0	0	0	0	.66666669	0	.0821205321613426	0	0	0	0
7	66	5	3	3	1	2	2	2	.3	2	2	0	1	0	1	2	15	1	3	3	2	2						0	0	0	0	0	0	4	4	0	0	0	1	0	0	0	1	0	.0073839352890904	1	1	0	0
8	50	2	3	4	1	1	3	2	.1	3	3	1	0	0	0	3	20	2	3	3	2	2	2					0	0	0	0	1	0	5	5	0	0	0	0	1	0	0	.66666669	0	.2458448095546709	1	1	0	0
9	50	3	3	3	1	1	2	2	.3	2	2	1	0	0	0	2	14	2	3	4	2	2	2					0	0	1	0	1	0	4	4	0	0	0	1	0	0	0	1	0	.7106160744074919	1	1	0	0
10	52	3	3	7	1	1	2	2	.5	2	2	0	0	0	0	2	14	1	3	3	2	2	2					0	0	0	0	1	0	4	1	0	0	0	1	0	0	0	1	1	.5717662669861995	0	1	0	1
11	62	5	3	2	1	3	2	1	.5	2	2	0	0	0	0	2	14	1	1	1	1	1	1					0	0	0	1	0	0	1	1	1	0	0	0	0	0	0	.5	0	.7269176736743742	0	0	0	0
12	38	5	3	4	1	1	4	2	.2	5	5	1	0	0	0	2	14	3	3	4	2	2	2					0	0	1	0	1	0	4	7	0	0	0	1	0	0	0	.5	1	.1607144695477102	0	1	0	1
13	37	5	3	3	1	1	3	2	.5	5	4	1	1	0	0	2	10	3	5	5	3	2	2					0	1	1	0	1	0	5	1	0	0	0	0	1	0	0	.66666669	1	.1708226864949317	0	1	0	1
14	45	4	3	4	1	1	4	2	1	2	3	1	1	0	0	2	10	3	4	3	3	4	4					0	1	0	0	0	1	5	5	0	0	0	0	1	0	0	.5	0	.4028881030675772	1	1	0	0
15	42	3	3	4	1	1	4	2	.21	5	5	0	0	0	0	2	14	2	3	4	2	2	2					0	0	1	0	1	0	4	7	0	0	0	1	0	0	0	.5	1	.0217195908463937	0	1	0	1
16	65	3	3	3	1	1	2	2	.5	2	2	0	1	0	1	1	7	1	3	3	1	2	2					0	0	0	0	1	0	4	3	0	0	0	1	0	0	0	1	1	.0616558494897369	0	1	0	1
17	63	5	3	3	1	2	2	2	.6	2	2	0	1	0	0	1	7	1	3	3	1	2	2					0	0	0	0	1	0	4	4	0	0	0	1	0	0	0	1	0	.1193812394773164	1	1	0	0
18	52	5	3	3	1	2	3	2	.2	3	3	0	1	0	0	1	7	1	3	3	2	2	2					0	0	0	0	1	0	4	4	0	0	0	1	0	0	0	.66666669	0	.0974638721424761	1	1	0	0
19	49	3	3	3	1	2	4	3	.1	3	4	0	1	0	0	1	7	1	3	3	2	2	2					0	0	0	0	1	0	4	4	0	0	0	1	0	0	0	.75	0	.033442068665311	1	1	0	0
20	48	3	3	4	1	2	4	3	.1	3	4	0	0	0	0	1	7	1	3	3	1	2	2					0	0	0	0	1	0	3	2	0	0	1	0	0	0	0	.75	1	1.30665502561e-14	0	0	0	0
21	56	5	4	2	1	3	2	2	1	1	2	0	0	0	1	2	10	3	4	1	2	1，2，4	1	2	4			0	1	0	1	0	0	1	1	1	0	0	0	0	0	0	1	0	.7233207996887591	0	0	0	0
22	55	6	4	2	1	3	2	2	.6	2	2	0	1	0	0	3	15	4	1	1	3	1，4	1	4				0	0	0	1	0	0	1	3	1	0	0	0	0	0	0	1	1	.0055464462248325	0	0	0	0
23	60	5	4	6	1	1	4	2	.8	2	2	0	1	1	0	2	14	4	1	1	3	1，4	1	4				0	0	0	1	0	0	1	4	1	0	0	0	0	0	0	.5	1	6.23089022164e-10	1	0	1	0
24	58	5	4	6	1	1	4	2	.8	2	2	0	1	1	0	2	14	4	1	1	3	1，4	1	4				0	0	0	1	0	0	1	4	1	0	0	0	0	0	0	.5	1	5.71107971981e-10	1	0	1	0
25	55	7	3	3	1	1	2	2	.5	5	5	1	0	0	0	2	14	3	4	4	2	2、4	2	4				0	1	1	0	1	0	5	7	0	0	0	0	1	0	0	1	1	.126966572779558	0	1	0	1
26	56	6	3	7	1	1	3	2	.5	5	4	1	1	0	0	2	10	3	3	3	2	2	2					0	0	0	0	1	0	4	1	0	0	0	1	0	0	0	.66666669	1	.4503174837408706	0	1	0	1
27	60	5	3	2	1	3	2	2	.5	2	3	1	1	0	0	2	10	3	3	3	2	2	2					0	0	0	0	1	0	2	5	0	1	0	0	0	0	0	1	1	.1685401931053868	1	0	1	0
28	63	5	3	4	1	1	2	2	.5	5	5	0	0	0	0	2	14	2	3	3	1	2	2					0	0	0	0	1	0	4	7	0	0	0	1	0	0	0	1	1	.026271532802427	0	1	0	1
29	60	5	3	3	1	1	2	2	.6	2	2	0	1	0	1	1	7	1	3	3	1	2	2					0	0	0	0	1	0	4	3	0	0	0	1	0	0	0	1	1	.0527750945986106	0	1	0	1
30	50	5	3	4	1	1	4	2	.4	2	2	0	1	0	0	1	7	1	3	3	1	2	2					0	0	0	0	1	0	3	4	0	0	1	0	0	0	0	.5	1	.1990730524062785	1	0	1	0
31	49	5	3	4	1	1	3	2	.3	3	3	0	1	0	0	1	7	1	3	3	2	2	2					0	0	0	0	1	0	4	4	0	0	0	1	0	0	0	.66666669	0	.0699409894507955	1	1	0	0
32	65	5	3	3	1	1	4	2	.1	3	4	0	1	0	0	1	7	1	3	3	2	2	2					0	0	0	0	1	0	5	4	0	0	0	0	1	0	0	.5	1	.0694817716568211	1	1	0	0
33	51	6	3	3	1	2	4	1	.3	3	4	0	0	0	0	1	7	1	3	4	2	2	2					0	0	1	0	1	0	4	2	0	0	0	1	0	0	0	.25	1	3.83437677146e-14	0	1	0	1
34	51	5	3	3	1	2	2	2	.5	1	2	0	0	0	1	2	10	3	3	3	2	2	2					0	0	0	0	1	0	4	1	0	0	0	1	0	0	0	1	1	.576880128083664	0	1	0	1
35	49	5	3	3	1	2	2	2	.5	2	2	0	1	0	0	3	15	4	1	1	1	1	1					0	0	0	1	0	0	1	3	1	0	0	0	0	0	0	1	1	.0034632725620851	0	0	0	0
36	60	4	3	4	1	2	3	2	.2	2	2	0	1	1	0	2	14	4	3	4	2	2	2					0	0	1	0	1	0	4	4	0	0	0	1	0	0	0	.66666669	0	2.90509206197e-10	1	1	0	0
37	39	8	3	2	1	3	4	2	.6	2	2	0	1	1	0	2	14	4	5	5	3	2	2					0	1	1	0	1	0	5	4	0	0	0	0	1	0	0	.5	1	8.61018128592e-11	1	1	0	0
38	37	8	3	2	1	3	4	2	1	2	2	0	0	0	0	2	14	1	4	3	3	4	4					0	1	0	0	0	1	5	1	0	0	0	0	1	0	0	.5	1	.6009742505105767	0	1	0	1
39	45	5	3	6	1	1	2	2	.2	5	5	1	0	0	0	2	14	3	3	4	2	2	2					0	0	1	0	1	0	4	5	0	0	0	1	0	0	0	1	1	.3798767147519687	1	1	0	0
40	40	5	4	6	1	1	2	2	.5	5	4	1	1	0	0	2	10	3	3	3	1	2	2					0	0	0	0	1	0	4	1	0	0	0	1	0	0	0	1	1	.2704677509467252	0	1	0	1
41	64	5	4	3	1	1	2	3	.5	2	3	1	1	0	0	2	10	3	3	3	1	2	2					0	0	0	0	1	0	4	5	0	0	0	1	0	0	0	1.5	1	.051878437867074	1	1	0	0
42	60	5	4	7	1	1	3	3	.2	5	5	0	0	0	0	2	14	2	3	3	2	2	2					0	0	0	0	1	0	4	7	0	0	0	1	0	0	0	1	1	.1038148483380005	0	1	0	1
43	49	5	4	2	1	3	2	2	.1	2	2	0	1	0	0	1	7	1	3	3	2	2	2					0	0	0	0	1	0	4	3	0	0	0	1	0	0	0	1	1	.0799853440599959	0	1	0	1
44	46	6	4	4	1	1	2	2	.1	2	2	0	1	0	0	1	7	1	3	3	1	2	2					0	0	0	0	1	0	3	4	0	0	1	0	0	0	0	1	1	.048947701548716	1	0	1	0
45	47	5	4	3	1	1	2	2	1	3	3	0	1	0	0	1	7	1	4	1	2	1，2，4	1	2	4			0	1	0	1	0	0	1	4	1	0	0	0	0	0	0	1	1	.0123811147760826	1	0	1	0
46	55	5	4	4	1	1	4	2	.5	3	4	0	1	0	0	1	7	1	1	1	3	1，4	1	4				0	0	0	1	0	0	1	4	1	0	0	0	0	0	0	.5	1	.0640439281878105	1	0	1	0
47	55	4	4	4	1	1	3	2	.8	3	4	0	0	0	0	1	7	1	1	1	3	1，4	1	4				0	0	0	1	0	0	1	2	1	0	0	0	0	0	0	.66666669	1	2.05623036331e-12	0	0	0	0
48	65	5	4	3	1	1	4	2	.8	1	2	0	0	0	1	2	10	3	1	1	3	1，4	1	4				0	0	0	1	0	0	1	1	1	0	0	0	0	0	0	.5	0	.822114872896282	0	0	0	0
49	63	5	4	3	1	2	4	2	.2	2	2	0	1	0	0	3	15	4	3	4	2	2	2					0	0	1	0	1	0	4	3	0	0	0	1	0	0	0	.5	1	.0242239895379852	0	1	0	1
50	52	5	4	3	1	2	2	2	.5	2	2	0	1	1	0	2	14	4	3	3	2	2	2					0	0	0	0	1	0	4	4	0	0	0	1	0	0	0	1	0	4.72718137424e-11	1	1	0	0
51	49	5	4	3	1	2	2	2	.5	2	2	0	1	1	0	2	14	4	1	1	1	1	1					0	0	0	1	0	0	1	4	1	0	0	0	0	0	0	1	1	4.04105036272e-11	1	0	1	0
52	48	8	4	4	1	2	3	2	.2	5	5	1	0	0	0	2	14	3	3	4	2	2	2					0	0	1	0	1	0	4	7	0	0	0	1	0	0	0	.66666669	1	.1440918042130679	0	1	0	1
53	56	5	4	2	1	3	4	2	.1	5	4	1	1	0	0	2	10	3	5	5	3	2	2					0	1	1	0	1	0	5	1	0	0	0	0	1	0	0	.5	1	.2827158146012575	0	1	0	1
54	55	5	4	2	1	3	4	2	.1	2	3	1	1	0	0	2	10	3	4	3	3	4	4					0	1	0	0	0	1	5	5	0	0	0	0	1	0	0	.5	0	.3977840123766223	1	1	0	0
55	60	6	4	6	1	1	2	1	1	5	5	0	0	0	0	2	14	2	3	4	2	2	2					0	0	1	0	1	0	4	7	0	0	0	1	0	0	0	.5	1	.0162890573176142	0	1	0	1
56	58	5	4	6	1	1	2	2	.6	2	2	0	1	0	0	1	7	1	3	3	1	2	2					0	0	0	0	1	0	4	3	0	0	0	1	0	0	0	1	1	.2193345811631081	0	1	0	1
[truncated: 17 more columns]
