# Supplementary material for: Paving the way for rural revitalization: Empirical analysis of the ‘Sihao Rural Road Policy’ and transport mode choice in Inner Mongolia, China
Source: PLoS One. 2025 May 19;20(5):e0324026. doi: 10.1371/journal.pone.0324026 (PMC12087995; doi:10.1371/journal.pone.0324026)
Supplement: S4 File — (ZIP) [file pone.0324026.s004.zip › Research data/data_2025.xls]

## Sheet: Sheet1
ID	Age	Agriwork_level	vallege	Education	Ethnic	Self_health	F_Size	Work_force	Agri_work_share	Incomelevel_19	Incomelevel_22	Car	motor	tractor	electric_bicycle	Average_day_times_goout	Average_week_times_goout	Average_travel_distance	Frequency_change	Distance_change	_5	_6	BK	BL	BM	_7	_8	SHRR	Frequency_change_d	Distance_change_d	BK1	BK2	BK4	TM_2019	TM	TM_2019_dummy1	TM_2019_dummy2	TM_2019_dummy3	TM_2019_dummy4	TM_2019_dummy5	TM_2019_dummy6	TM_2019_dummy7	labor	TM_diff	p_hat	TM_2	TM_2_19	TM_change_1	TM_change_2
1	65	6	1	2	1	2	3	2	0.8	2	3	0	1	0	0	1	7	4	3	3	2	1、2、4	1	2	4			1	0	0	1	0	0	7	7	0	0	0	0	0	1	0	0.666667	0	0.00153225	0	0	0	0
2	65	5	1	2	1	2	2	2	0.6	2	2	0	0	0	1	1	7	4	3	3	2	1	1			1	2016-2023	1	0	0	1	0	0	7	7	0	0	0	0	0	1	0	1	0	0.0562802	0	0	0	0
3	56	6	1	2	1	2	3	2	0.9	2	3	0	0	0	1	1	7	3	4	3	2	1	1			1	2016-2023	1	1	0	1	0	0	7	7	0	0	0	0	0	1	0	0.666667	0	0.0402189	0	0	0	0
4	60	5	1	2	1	3	2	2	0.8	2	3	0	0	0	1	2	10	4	3	3	1	4	4			1	2016-2023	1	0	0	0	0	1	7	7	0	0	0	0	0	1	0	1	0	0.0129627	0	0	0	0
5	55	6	1	2	1	3	2	2	0.8	2	3	0	0	0	0	1	7	4	3	3	2	4	4			1	2016-2023	1	0	0	0	0	1	7	7	0	0	0	0	0	1	0	1	0	0.0330469	0	0	0	0
6	66	6	1	3	1	2	3	2	0.7	1	2	0	1	0	0	1	7	5	4	3	2	1	1			1	2016-2023	1	1	0	1	0	0	5	5	0	0	0	0	1	0	0	0.666667	0	0.00565734	1	1	0	0
7	73	5	1	2	1	3	3	1	0.5	1	2	0	0	0	1	1	7	4	3	3	3	1	1			1	2016-2023	1	0	0	1	0	0	3	3	0	0	1	0	0	0	0	0.333333	0	0.163129	0	0	0	0
8	55	5	1	2	1	2	4	2	0.5	1	3	0	1	0	0	2	14	4	3	3	2	4	4			1	2016-2023	1	0	0	0	0	1	4	4	0	0	0	1	0	0	0	0.5	0	0.00010766	1	1	0	0
9	56	8	1	2	1	2	3	1	0.9	1	2	0	0	0	1	1	7	4	4	3	1	1	1			1	2016-2023	1	1	0	1	0	0	3	7	0	0	1	0	0	0	0	0.333333	1	0.150032	0	0	0	0
10	65	4	1	3	1	2	3	2	0.85	1	2	0	0	0	1	1	7	4	4	3	2	1	1			1	2016-2023	1	1	0	1	0	0	4	7	0	0	0	1	0	0	0	0.666667	1	0.189488	0	1	0	1
11	67	7	1	2	1	3	2	2	0.8	9	2	0	0	1	0	1	7	4	3	3	3	1	1			1	2016-2023	1	0	0	1	0	0	7	7	0	0	0	0	0	1	0	1	0	1.31923e-10	0	0	0	0
12	63	6	1	2	1	2	2	2	0.9	9	2	1	0	0	0	1	7	5	4	3	2	2	2			1	2016-2023	1	1	0	0	1	0	7	5	0	0	0	0	0	1	0	1	1	2.42545e-10	1	0	1	0
13	63	7	1	2	1	2	2	2	0.7	9	2	0	0	0	1	1	7	4	4	4	3	1，2	1	2		1	2016-2023	1	1	1	1	0	0	1	3	1	0	0	0	0	0	0	1	1	0.0595946	0	0	0	0
14	42	7	1	2	1	2	5	2	0.2	3	3	1	0	0	0	1	7	5	3	3	2	1，2，4	1	2	4	1	2016-2023	1	0	0	1	0	0	5	5	0	0	0	0	1	0	0	0.4	0	1.16093e-09	1	1	0	0
15	55	6	1	2	1	2	2	2	0.9	2	2	0	1	0	0	1	7	2	2	1	2	1、2	1	2		1	2016-2023	1	0	0	1	0	0	4	4	0	0	0	1	0	0	0	1	0	0.000862209	1	1	0	0
16	66	6	1	2	1	2	2	2	1	2	2	0	0	1	0	1	7	3	4	4	1	4，5	4	5		1	2016-2023	1	1	1	0	0	1	1	7	1	0	0	0	0	0	0	1	1	2.23273e-10	0	0	0	0
18	44	5	1	3	1	2	4	2	0.99	2	2	0	1	0	0	1	7	3	3	3	2	2，4	2	4		1	2016-2023	1	0	0	0	1	0	3	4	0	0	1	0	0	0	0	0.5	1	0.00281354	1	0	1	0
19	70	6	1	2	1	2	1	1	0.5	2	2	0	0	0	0	2	14	1	2	3	1					1	2016-2023	1	0	0	0	0	0	1	1	1	0	0	0	0	0	0	1	0	0.0063968	0	0	0	0
20	42	8	1	3	1	2	4	2	1	3	3	1	0	0	0	1	5	4	3	3	1	2，4	2	4		1	2016-2023	1	0	0	0	1	0	4	5	0	0	0	1	0	0	0	0.5	1	4.25534e-09	1	1	0	0
21	35	7	1	2	1	2	4	2	1	3	3	0	0	1	0	1	7	4	3	3	3	1，2，4	1	2	4	1	2016-2023	1	0	0	1	0	0	4	7	0	0	0	1	0	0	0	0.5	1	6.52988e-12	0	1	0	1
22	55	6	1	2	1	2	2	2	0.9	2	2	0	0	0	0	1	7	4	3	3	2	1	1			1	2016-2023	1	0	0	1	0	0	7	7	0	0	0	0	0	1	0	1	0	0.060265	0	0	0	0
23	51	6	1	3	1	2	3	2	0.8	2	2	0	1	0	0	1	7	1	3	3	2	2，4	2	4		1	2016-2023	1	0	0	0	1	0	4	4	0	0	0	1	0	0	0	0.666667	0	0.00312213	1	1	0	0
24	60	6	1	2	1	2	2	2	1	2	2	0	1	0	0	1	1	4	3	3	2	1，2	1	2		1	2016-2023	1	0	0	1	0	0	4	4	0	0	0	1	0	0	0	1	0	0.00958251	1	1	0	0
25	65	6	1	2	1	2	2	2	1	2	2	0	1	0	0	1	1	4	3	3	2	1，2	1	2		1	2016-2023	1	0	0	1	0	0	4	4	0	0	0	1	0	0	0	1	0	0.0122225	1	1	0	0
26	54	7	1	3	1	2	1	1	0.9	1	2	0	1	0	0	1	1	4	3	3	2	2，5	2	5		1	2016-2023	1	0	0	0	1	0	4	4	0	0	0	1	0	0	0	1	0	0.0128822	1	1	0	0
27	59	6	1	4	1	2	2	2	1	2	2	0	0	1	0	1	1	4	3	3	3	1	1			1	2016-2023	1	0	0	1	0	0	7	7	0	0	0	0	0	1	0	1	0	1.81945e-09	0	0	0	0
28	61	8	1	2	1	1	5	2	1	9	9	0	0	0	0	2	14	2	3	3	2	2、5	2	5		1	2016-2023	1	0	0	0	1	0	1	7	1	0	0	0	0	0	0	0.4	1	9.04492e-10	0	0	0	0
29	59	5	1	4	1	2	2	2	0.7	2	2	0	0	1	0	1	7	4	4	3	2	1，4	1	4		1	2016-2023	1	1	0	1	0	0	3	7	0	0	1	0	0	0	0	1	1	3.89602e-10	0	0	0	0
30	55	6	1	2	1	2	2	2	0.7	2	2	0	1	0	0	1	1	4	3	3	2	2，4	2	4		1	2016-2023	1	0	0	0	1	0	4	4	0	0	0	1	0	0	0	1	0	0.00770717	1	1	0	0
31	70	6	1	2	1	3	2	2	0.8	2	2	0	0	0	0	1	1	4	2	2	1	4	4			1	2016-2023	1	0	0	0	0	1	1	1	1	0	0	0	0	0	0	1	0	0.497828	0	0	0	0
32	57	8	2	2	1	3	2	2	1	3	3	0	1	0	0	1	7	4	5	3	2	4	4			1	2016-2023	1	1	0	0	0	1	4	4	0	0	0	1	0	0	0	1	0	0.000873599	1	1	0	0
33	30	1	2	6	1	1	3	2	0.6	3	3	1	0	0	0	2	14	4	5	5	2	2	2			1	2016-2023	1	1	1	0	1	0	4	5	0	0	0	1	0	0	0	0.666667	1	1.40497e-10	1	1	0	0
34	73	6	2	2	1	2	1	1	0.7	2	2	0	0	0	0	2	1	4	3	3	3	1	1			1	2016-2023	1	0	0	1	0	0	3	3	0	0	1	0	0	0	0	1	0	0.353962	0	0	0	0
35	54	7	2	3	1	2	1	1	1	2	2	0	1	0	1	1	1	3	3	3	2	1	1			1	2016-2023	1	0	0	1	0	0	4	4	0	0	0	1	0	0	0	1	0	0.0130673	1	1	0	0
36	63	5	2	2	1	2	2	2	0.5	2	3	0	0	1	0	2	14	5	3	3	2	1，4	1	4		1	2016-2023	1	0	0	1	0	0	8	8	0	0	0	0	0	0	1	1	0	2.98552e-20	1	1	0	0
37	65	6	2	2	1	2	2	2	0.7	2	3	0	1	0	0	1	2	5	2	3	3	1，2，4	1	2	4	1	2016-2023	1	0	0	1	0	0	4	4	0	0	0	1	0	0	0	1	0	0.0042014	1	1	0	0
38	63	5	2	4	1	2	2	2	0.3	3	4	0	1	0	0	1	7	4	3	3	2	2，4	2	4		1	2016-2023	1	0	0	0	1	0	4	4	0	0	0	1	0	0	0	1	0	0.00101039	1	1	0	0
39	73	5	2	2	1	2	2	2	0.2	1	2	0	0	0	0	2	1	3	3	3	1	2、4	2	4		1	2016-2023	1	0	0	0	1	0	1	1	1	0	0	0	0	0	0	1	0	0.280182	0	0	0	0
40	53	6	2	3	1	2	3	2	0.7	2	3	0	1	0	0	2	14	4	3	3	2	1	1			1	2016-2023	1	0	0	1	0	0	4	4	0	0	0	1	0	0	0	0.666667	0	0.000109625	1	1	0	0
41	48	3	2	4	1	2	4	2	0.1	3	4	1	0	0	0	1	7	3	4	2	1	1，4，5	1	4	5	1	2016-2023	1	1	0	1	0	0	5	5	0	0	0	0	1	0	0	0.5	0	2.83487e-09	1	1	0	0
42	50	6	2	6	1	1	6	2	0.5	2	2	0	1	0	0	2	14	3	3	3	2	1，2	1	2		1	2016-2023	1	0	0	1	0	0	4	4	0	0	0	1	0	0	0	0.333333	0	0.00146721	1	1	0	0
43	57	8	2	3	1	1	2	2	0.7	2	3	0	1	1	0	2	14	3	3	3	3	1	1			1	2016-2023	1	0	0	1	0	0	3	3	0	0	1	0	0	0	0	1	0	2.11082e-13	0	0	0	0
44	70	6	2	2	2	4	2	2	0.9	1	1	0	0	0	0	5	30	1	3	3	3	1	1			1	2016-2023	1	0	0	1	0	0	3	3	0	0	1	0	0	0	0	1	0	0.000102477	0	0	0	0
45	41	8	2	4	1	1	5	2	0.3	3	3	1	0	0	1	2	1	1	3	3	1	1	1			1	2016-2023	1	0	0	1	0	0	5	5	0	0	0	0	1	0	0	0.4	0	1.6125e-07	1	1	0	0
46	55	7	2	4	1	1	2	2	0.3	2	2	0	0	1	0	2	14	1	3	3	1	1	1			1	2016-2023	1	0	0	1	0	0	3	3	0	0	1	0	0	0	0	1	0	6.26796e-11	0	0	0	0
47	59	6	2	4	1	3	2	2	0.5	2	2	0	0	0	0	2	13	1	3	2	1	1	1			1	2016-2023	1	0	0	1	0	0	1	3	1	0	0	0	0	0	0	1	1	0.0434463	0	0	0	0
48	76	3	2	3	1	1	2	2	0.8	2	3	0	0	0	1	2	10	3	3	3	2	2	2			1	2016-2023	1	0	0	0	1	0	2	3	0	1	0	0	0	0	0	1	1	0.0162794	0	0	0	0
49	55	6	2	3	1	2	2	2	0.7	2	3	0	0	0	1	2	7	2	3	3	2	2，5	2	5		1	2016-2023	1	0	0	0	1	0	4	3	0	0	0	1	0	0	0	1	1	0.0659312	0	1	0	1
50	57	3	2	3	1	2	3	2	0.7	2	2	0	0	0	0	2	14	4	3	3	3	1	1			1	2016-2023	1	0	0	1	0	0	7	3	0	0	0	0	0	1	0	0.666667	1	0.0185456	0	0	0	0
51	61	6	2	3	1	2	2	2	1	2	3	0	0	0	0	2	5	4	3	3	2	1	1			1	2016-2023	1	0	0	1	0	0	3	3	0	0	1	0	0	0	0	1	0	0.0744287	0	0	0	0
52	53	8	2	3	1	2	2	2	1	2	3	0	0	0	1	1	7	3	4	3	2	1，4	1	4		1	2016-2023	1	1	0	1	0	0	3	3	0	0	1	0	0	0	0	1	0	0.050605	0	0	0	0
53	59	7	2	2	1	2	3	2	1	2	3	0	0	0	1	1	7	4	3	3		2，4	2	4		1	2016-2023	1	0	0	0	1	0	4	4	0	0	0	1	0	0	0	0.666667	0	0.0231352	1	1	0	0
54	50	8	2	3	1	2	2	2	0.8	2	2	0	0	0	1	1	7	4	2	2	1	4	4			1	2016-2023	1	0	0	0	0	1	1	8	1	0	0	0	0	0	0	1	1	5.95183e-09	1	0	1	0
55	58	7	2	2	1	1	2	2	0.8	2	3	0	0	0	0	2	14	4	5	3	2	4	4			1	2016-2023	1	1	0	0	0	1	4	4	0	0	0	1	0	0	0	1	0	0.00157338	1	1	0	0
56	54	6	2	2	1	1	2	2	0.8	2	3	0	0	0	1	1	7	3	5	5	2	2	2			1	2016-2023	1	1	1	0	1	0	4	4	0	0	0	1	0	0	0	1	0	0.0190491	1	1	0	0
57	54	5	2	3	1	1	3	2	0.7	2	2	0	0	0	1	2	14	5	3	3	3	1	1			1	2016-2023	1	0	0	1	0	0	3	4	0	0	1	0	0	0	0	0.666667	1	0.00855255	1	0	1	0
58	56	6	2	3	1	1	2	2	0.7	2	3	0	0	0	1	1	7	5	3	3	2	1	1			1	2016-2023	1	0	0	1	0	0	4	3	0	0	0	1	0	0	0	1	1	0.0233611	0	1	0	1
59	63	3	2	3	1	1	2	2	0.6	2	3	0	0	0	1	2	14	4	3	3	2	1，4	1	4		1	2016-2023	1	0	0	1	0	0	8	4	0	0	0	0	0	0	1	1	1	0.00277018	1	1	0	0
60	65	6	2	4	1	2	2	2	0.8	2	3	0	0	0	1	1	7	3	2	3	3	1，2，4	1	2	4	1	2016-2023	1	0	0	1	0	0	4	3	0	0	0	1	0	0	0	1	1	0.091793	0	1	0	1
61	48	8	2	2	1	1	2	2	0.8	2	3	0	0	0	1	7	7	4	3	3	2	2，4	2	4		1	2016-2023	1	0	0	0	1	0	4	3	0	0	0	1	0	0	0	1	1	0.0139114	0	1	0	1
62	65	5	2	2	2	1	2	2	1	2	3	0	0	0	1	2	14	3	3	3	1	1、4	1	4		1	2016-2023	1	0	0	1	0	0	1	4	1	0	0	0	0	0	0	1	1	0.00221101	1	0	1	0
63	51	8	2	3	1	2	2	2	0.8	2	3	0	0	0	1	1	7	3	3	3	2	1	1			1	2016-2023	1	0	0	1	0	0	4	4	0	0	0	1	0	0	0	1	0	0.0506274	1	1	0	0
64	51	7	2	3	1	2	2	2	0.8	2	3	0	0	0	1	2	14	3	4	2	1	1，4，5	1	4	5	1	2016-2023	1	1	0	1	0	0	5	4	0	0	0	0	1	0	0	1	1	0.00454383	1	1	0	0
65	58	6	2	2	1	2	3	2	0.8	2	2	0	0	0	1	1	7	1	3	3	2	1，2	1	2		1	2016-2023	1	0	0	1	0	0	4	3	0	0	0	1	0	0	0	0.666667	1	0.18526	0	1	0	1
66	56	3	2	4	1	2	2	2	0.7	2	3	0	0	0	1	1	7	1	3	3	3	1	1			1	2016-2023	1	0	0	1	0	0	3	3	0	0	1	0	0	0	0	1	0	0.123059	0	0	0	0
67	56	6	2	6	1	2	2	2	0.8	2	3	0	0	0	1	2	14	1	3	3	3	1	1			1	2016-2023	1	0	0	1	0	0	3	7	0	0	1	0	0	0	0	1	1	0.0320838	0	0	0	0
68	53	3	2	3	2	2	2	2	0.8	2	3	0	0	0	1	2	14	1	3	3	1	1	1			1	2016-2023	1	0	0	1	0	0	5	5	0	0	0	0	1	0	0	1	0	0.00617864	1	1	0	0
69	56	6	2	3	1	3	2	2	0.7	2	3	0	0	0	1	1	7	3	3	3	1	1	1			1	2016-2023	1	0	0	1	0	0	3	4	0	0	1	0	0	0	0	1	1	0.0759831	1	0	1	0
70	52	8	2	3	1	2	2	2	0.9	2	3	0	0	0	1	2	14	1	3	2	1	1	1			1	2016-2023	1	0	0	1	0	0	1	4	1	0	0	0	0	0	0	1	1	0.00595158	1	0	1	0
71	55	6	2	2	1	2	2	2	0.9	2	3	0	0	0	1	2	14	1	3	2	3	2	2			1	2016-2023	1	0	0	0	1	0	2	4	0	1	0	0	0	0	0	1	1	0.00383732	1	0	1	0
72	55	8	2	3	1	2	2	2	0.9	2	3	0	0	0	1	1	7	1	3	3	3	1	1			1	2016-2024	1	0	0	1	0	0	3	4	0	0	1	0	0	0	0	1	1	0.0761089	1	0	1	0
1	58	5	3	3	1	3	2	2	0.5	3	4	1	0	0	0	3	21	3	4	4	2	2、4	2	4				0	1	1	0	1	0	5	5	0	0	0	0	1	0	0	1	0	0.0369254	1	1	0	0
2	62	5	3	4	1	1	2	2	0.5	2	2	0	1	0	0	4	24	2	3	3	2	2	2					0	0	0	0	1	0	4	4	0	0	0	1	0	0	0	1	0	0.000201479	1	1	0	0
3	61	5	3	3	1	3	2	2	0.5	2	2	0	0	0	0	1	7	2	3	3	2	2	2					0	0	0	0	1	0	2	2	0	1	0	0	0	0	0	1	0	5.5562e-08	0	0	0	0
4	62	7	3	3	1	5	2	2	0.5	2	2	0	1	0	0	1	7	2	3	3	1	2	2					0	0	0	0	1	0	4	4	0	0	0	1	0	0	0	1	0	0.545862	1	1	0	0
5	52	5	3	3	1	3	2	2	0.6	2	2	0	1	0	0	2	14	2	3	3	1	2	2					0	0	0	0	1	0	4	4	0	0	0	1	0	0	0	1	0	0.0132723	1	1	0	0
6	50	5	3	4	1	1	3	2	0.4	2	2	0	0	0	0	3	20	2	3	3	1	2	2					0	0	0	0	1	0	3	3	0	0	1	0	0	0	0	0.666667	0	0.0821205	0	0	0	0
7	66	5	3	3	1	2	2	2	0.3	2	2	0	1	0	1	2	15	1	3	3	2	2						0	0	0	0	0	0	4	4	0	0	0	1	0	0	0	1	0	0.00738394	1	1	0	0
8	50	2	3	4	1	1	3	2	0.1	3	3	1	0	0	0	3	20	2	3	3	2	2	2					0	0	0	0	1	0	5	5	0	0	0	0	1	0	0	0.666667	0	0.245845	1	1	0	0
9	50	3	3	3	1	1	2	2	0.3	2	2	1	0	0	0	2	14	2	3	4	2	2	2					0	0	1	0	1	0	4	4	0	0	0	1	0	0	0	1	0	0.710616	1	1	0	0
10	52	3	3	7	1	1	2	2	0.5	2	2	0	0	0	0	2	14	1	3	3	2	2	2					0	0	0	0	1	0	4	1	0	0	0	1	0	0	0	1	1	0.571766	0	1	0	1
11	62	5	3	2	1	3	2	1	0.5	2	2	0	0	0	0	2	14	1	1	1	1	1	1					0	0	0	1	0	0	1	1	1	0	0	0	0	0	0	0.5	0	0.726918	0	0	0	0
12	38	5	3	4	1	1	4	2	0.2	5	5	1	0	0	0	2	14	3	3	4	2	2	2					0	0	1	0	1	0	4	7	0	0	0	1	0	0	0	0.5	1	0.160714	0	1	0	1
13	37	5	3	3	1	1	3	2	0.5	5	4	1	1	0	0	2	10	3	5	5	3	2	2					0	1	1	0	1	0	5	1	0	0	0	0	1	0	0	0.666667	1	0.170823	0	1	0	1
14	45	4	3	4	1	1	4	2	1	2	3	1	1	0	0	2	10	3	4	3	3	4	4					0	1	0	0	0	1	5	5	0	0	0	0	1	0	0	0.5	0	0.402888	1	1	0	0
15	42	3	3	4	1	1	4	2	0.21	5	5	0	0	0	0	2	14	2	3	4	2	2	2					0	0	1	0	1	0	4	7	0	0	0	1	0	0	0	0.5	1	0.0217196	0	1	0	1
16	65	3	3	3	1	1	2	2	0.5	2	2	0	1	0	1	1	7	1	3	3	1	2	2					0	0	0	0	1	0	4	3	0	0	0	1	0	0	0	1	1	0.0616558	0	1	0	1
17	63	5	3	3	1	2	2	2	0.6	2	2	0	1	0	0	1	7	1	3	3	1	2	2					0	0	0	0	1	0	4	4	0	0	0	1	0	0	0	1	0	0.119381	1	1	0	0
18	52	5	3	3	1	2	3	2	0.2	3	3	0	1	0	0	1	7	1	3	3	2	2	2					0	0	0	0	1	0	4	4	0	0	0	1	0	0	0	0.666667	0	0.0974639	1	1	0	0
19	49	3	3	3	1	2	4	3	0.1	3	4	0	1	0	0	1	7	1	3	3	2	2	2					0	0	0	0	1	0	4	4	0	0	0	1	0	0	0	0.75	0	0.0334421	1	1	0	0
20	48	3	3	4	1	2	4	3	0.1	3	4	0	0	0	0	1	7	1	3	3	1	2	2					0	0	0	0	1	0	3	2	0	0	1	0	0	0	0	0.75	1	1.30666e-14	0	0	0	0
21	56	5	4	2	1	3	2	2	1	1	2	0	0	0	1	2	10	3	4	1	2	1，2，4	1	2	4			0	1	0	1	0	0	1	1	1	0	0	0	0	0	0	1	0	0.723321	0	0	0	0
22	55	6	4	2	1	3	2	2	0.6	2	2	0	1	0	0	3	15	4	1	1	3	1，4	1	4				0	0	0	1	0	0	1	3	1	0	0	0	0	0	0	1	1	0.00554645	0	0	0	0
23	60	5	4	6	1	1	4	2	0.8	2	2	0	1	1	0	2	14	4	1	1	3	1，4	1	4				0	0	0	1	0	0	1	4	1	0	0	0	0	0	0	0.5	1	6.23089e-10	1	0	1	0
24	58	5	4	6	1	1	4	2	0.8	2	2	0	1	1	0	2	14	4	1	1	3	1，4	1	4				0	0	0	1	0	0	1	4	1	0	0	0	0	0	0	0.5	1	5.71108e-10	1	0	1	0
25	55	7	3	3	1	1	2	2	0.5	5	5	1	0	0	0	2	14	3	4	4	2	2、4	2	4				0	1	1	0	1	0	5	7	0	0	0	0	1	0	0	1	1	0.126967	0	1	0	1
26	56	6	3	7	1	1	3	2	0.5	5	4	1	1	0	0	2	10	3	3	3	2	2	2					0	0	0	0	1	0	4	1	0	0	0	1	0	0	0	0.666667	1	0.450317	0	1	0	1
27	60	5	3	2	1	3	2	2	0.5	2	3	1	1	0	0	2	10	3	3	3	2	2	2					0	0	0	0	1	0	2	5	0	1	0	0	0	0	0	1	1	0.16854	1	0	1	0
28	63	5	3	4	1	1	2	2	0.5	5	5	0	0	0	0	2	14	2	3	3	1	2	2					0	0	0	0	1	0	4	7	0	0	0	1	0	0	0	1	1	0.0262715	0	1	0	1
29	60	5	3	3	1	1	2	2	0.6	2	2	0	1	0	1	1	7	1	3	3	1	2	2					0	0	0	0	1	0	4	3	0	0	0	1	0	0	0	1	1	0.0527751	0	1	0	1
30	50	5	3	4	1	1	4	2	0.4	2	2	0	1	0	0	1	7	1	3	3	1	2	2					0	0	0	0	1	0	3	4	0	0	1	0	0	0	0	0.5	1	0.199073	1	0	1	0
31	49	5	3	4	1	1	3	2	0.3	3	3	0	1	0	0	1	7	1	3	3	2	2	2					0	0	0	0	1	0	4	4	0	0	0	1	0	0	0	0.666667	0	0.069941	1	1	0	0
32	65	5	3	3	1	1	4	2	0.1	3	4	0	1	0	0	1	7	1	3	3	2	2	2					0	0	0	0	1	0	5	4	0	0	0	0	1	0	0	0.5	1	0.0694818	1	1	0	0
33	51	6	3	3	1	2	4	1	0.3	3	4	0	0	0	0	1	7	1	3	4	2	2	2					0	0	1	0	1	0	4	2	0	0	0	1	0	0	0	0.25	1	3.83438e-14	0	1	0	1
34	51	5	3	3	1	2	2	2	0.5	1	2	0	0	0	1	2	10	3	3	3	2	2	2					0	0	0	0	1	0	4	1	0	0	0	1	0	0	0	1	1	0.57688	0	1	0	1
35	49	5	3	3	1	2	2	2	0.5	2	2	0	1	0	0	3	15	4	1	1	1	1	1					0	0	0	1	0	0	1	3	1	0	0	0	0	0	0	1	1	0.00346327	0	0	0	0
36	60	4	3	4	1	2	3	2	0.2	2	2	0	1	1	0	2	14	4	3	4	2	2	2					0	0	1	0	1	0	4	4	0	0	0	1	0	0	0	0.666667	0	2.90509e-10	1	1	0	0
37	39	8	3	2	1	3	4	2	0.6	2	2	0	1	1	0	2	14	4	5	5	3	2	2					0	1	1	0	1	0	5	4	0	0	0	0	1	0	0	0.5	1	8.61018e-11	1	1	0	0
38	37	8	3	2	1	3	4	2	1	2	2	0	0	0	0	2	14	1	4	3	3	4	4					0	1	0	0	0	1	5	1	0	0	0	0	1	0	0	0.5	1	0.600974	0	1	0	1
39	45	5	3	6	1	1	2	2	0.2	5	5	1	0	0	0	2	14	3	3	4	2	2	2					0	0	1	0	1	0	4	5	0	0	0	1	0	0	0	1	1	0.379877	1	1	0	0
40	40	5	4	6	1	1	2	2	0.5	5	4	1	1	0	0	2	10	3	3	3	1	2	2					0	0	0	0	1	0	4	1	0	0	0	1	0	0	0	1	1	0.270468	0	1	0	1
41	64	5	4	3	1	1	2	3	0.5	2	3	1	1	0	0	2	10	3	3	3	1	2	2					0	0	0	0	1	0	4	5	0	0	0	1	0	0	0	1.5	1	0.0518784	1	1	0	0
42	60	5	4	7	1	1	3	3	0.2	5	5	0	0	0	0	2	14	2	3	3	2	2	2					0	0	0	0	1	0	4	7	0	0	0	1	0	0	0	1	1	0.103815	0	1	0	1
43	49	5	4	2	1	3	2	2	0.1	2	2	0	1	0	0	1	7	1	3	3	2	2	2					0	0	0	0	1	0	4	3	0	0	0	1	0	0	0	1	1	0.0799853	0	1	0	1
44	46	6	4	4	1	1	2	2	0.1	2	2	0	1	0	0	1	7	1	3	3	1	2	2					0	0	0	0	1	0	3	4	0	0	1	0	0	0	0	1	1	0.0489477	1	0	1	0
45	47	5	4	3	1	1	2	2	1	3	3	0	1	0	0	1	7	1	4	1	2	1，2，4	1	2	4			0	1	0	1	0	0	1	4	1	0	0	0	0	0	0	1	1	0.0123811	1	0	1	0
46	55	5	4	4	1	1	4	2	0.5	3	4	0	1	0	0	1	7	1	1	1	3	1，4	1	4				0	0	0	1	0	0	1	4	1	0	0	0	0	0	0	0.5	1	0.0640439	1	0	1	0
47	55	4	4	4	1	1	3	2	0.8	3	4	0	0	0	0	1	7	1	1	1	3	1，4	1	4				0	0	0	1	0	0	1	2	1	0	0	0	0	0	0	0.666667	1	2.05623e-12	0	0	0	0
48	65	5	4	3	1	1	4	2	0.8	1	2	0	0	0	1	2	10	3	1	1	3	1，4	1	4				0	0	0	1	0	0	1	1	1	0	0	0	0	0	0	0.5	0	0.822115	0	0	0	0
49	63	5	4	3	1	2	4	2	0.2	2	2	0	1	0	0	3	15	4	3	4	2	2	2					0	0	1	0	1	0	4	3	0	0	0	1	0	0	0	0.5	1	0.024224	0	1	0	1
50	52	5	4	3	1	2	2	2	0.5	2	2	0	1	1	0	2	14	4	3	3	2	2	2					0	0	0	0	1	0	4	4	0	0	0	1	0	0	0	1	0	4.72718e-11	1	1	0	0
51	49	5	4	3	1	2	2	2	0.5	2	2	0	1	1	0	2	14	4	1	1	1	1	1					0	0	0	1	0	0	1	4	1	0	0	0	0	0	0	1	1	4.04105e-11	1	0	1	0
52	48	8	4	4	1	2	3	2	0.2	5	5	1	0	0	0	2	14	3	3	4	2	2	2					0	0	1	0	1	0	4	7	0	0	0	1	0	0	0	0.666667	1	0.144092	0	1	0	1
53	56	5	4	2	1	3	4	2	0.1	5	4	1	1	0	0	2	10	3	5	5	3	2	2					0	1	1	0	1	0	5	1	0	0	0	0	1	0	0	0.5	1	0.282716	0	1	0	1
54	55	5	4	2	1	3	4	2	0.1	2	3	1	1	0	0	2	10	3	4	3	3	4	4					0	1	0	0	0	1	5	5	0	0	0	0	1	0	0	0.5	0	0.397784	1	1	0	0
55	60	6	4	6	1	1	2	1	1	5	5	0	0	0	0	2	14	2	3	4	2	2	2					0	0	1	0	1	0	4	7	0	0	0	1	0	0	0	0.5	1	0.0162891	0	1	0	1
56	58	5	4	6	1	1	2	2	0.6	2	2	0	1	0	0	1	7	1	3	3	1	2	2					0	0	0	0	1	0	4	3	0	0	0	1	0	0	0	1	1	0.219335	0	1	0	1
[truncated: 17 more columns]
